# Supplementary material for: Effect of Seed Priming with Chitosan Hydrolysate on Lettuce (Lactuca sativa) Growth Parameters
Source: Molecules. 2023 Feb 17;28(4):1915. doi: 10.3390/molecules28041915 (PMC9959803; doi:10.3390/molecules28041915)
Supplement: Supplementary file 1 [file molecules-28-01915-s001.zip]

Archive with 1 entries (1 files):
- molecules-2212855-supplementary.pdf
